# Supplementary material for: Promising Green Technology in Obtaining Functional Plant Preparations: Combined Enzyme-Assisted Supercritical Fluid Extraction of Flavonoids Isolation from Medicago Sativa Leaves
Source: Materials (Basel). 2021 May 21;14(11):2724. doi: 10.3390/ma14112724 (PMC8196795; doi:10.3390/ma14112724)
Supplement: Supplementary file 1 [file materials-14-02724-s001.zip]

Archive with 1 entries (1 files):
- materials-1210383-supplementary.pdf
